# Supplementary material for: A novel missense ALMS1 variant causes aberrant splicing identified in a cohort of patients with Alström syndrome
Source: Front Genet. 2023 Jan 4;13:1104420. doi: 10.3389/fgene.2022.1104420 (PMC9845408; doi:10.3389/fgene.2022.1104420)
Supplement: Supplementary file 1 [file Table2.XLSX]

## Sheet: Sheet1
Table S2. Primer information of cDNA amplification.
RNA fragments	Size(bp)	Forward primer sequences (5'-3')	Reverse primer sequences (5′-3′)
ALMS1-E10_11	546	CCAGTCAGCCCCAAATCACT	TGAGTGACTGCATCAGATGACA
GAPDH	452	ACCACAGTCCATGCCATCAC	TCCACCACCCTGTTGCTGTA
