# Supplementary material for: A novel missense ALMS1 variant causes aberrant splicing identified in a cohort of patients with Alström syndrome
Source: Front Genet. 2023 Jan 4;13:1104420. doi: 10.3389/fgene.2022.1104420 (PMC9845408; doi:10.3389/fgene.2022.1104420)
Supplement: Supplementary file 2 [file Table3.XLSX]

## Sheet: Sheet1
Table S3. Bioinformatic analysis of the reported ALMS1 missense variants identified in Alström syndrome based on HGMD.
Exon	Nucleotide change	Protein effect	MT	PP2	REVEL	ASSP	BDGP	Net-Gene2	1000G	ExAC	ACMG	Source
4	c.767G>A	p.(Arg256Lys, Arg256Lysfs*2)	DC	PrD	LB	SC	SC	SC	-	-	LP	Aldrees et al., 2019
8	c.3392C>G	p.(Ala1131Gly)	P	PoD	LB	NSC	NSC	NSC	-	-	VUS	Astuti et al., 2017
8	c.5154G>C	p.(Lys1718Asn)	P	PrD	LB	NSC	NSC	NSC	-	-	VUS	Marshall et al., 2015
8	c.5362A>G	p.(Asn1788Asp)	P	B	B	NSC	NSC	NSC	0.01	0.014435	LB	Minton et al., 2006
8	c.5465C>T	p.(Pro1822Leu)	P	PrD	LB	NSC	NSC	NSC	0.0012	0.000158	LB	Piñeiro-Gallego et al., 2012
8	c.6305C>T	p.(Ser2102Leu)	P	B	LB	NSC	NSC	NSC	0.0148	0.0259	LB	Marshall et al., 2015
8	c.6648T>G	p.( Ser2216Arg, Glu2194Leufs*8)	P	PoD	LB	SC	SC	SC	-	-	LP	Marshall et al., 2015
8	c.7373C>T	p.(Thr2458Ile)	P	B	LB	NSC	NSC	NSC	-	-	VUS	Marshall et al., 2015
9	c.7677G>C	p.(Lys2559Asn, Lys2559Asnfs*3)	DC	PoD	LB	SC	SC	SC	-	-	LP	Marshall et al., 2015
10	c.7765C>T	p.(Arg2589Trp)	P	PrD	LB	NSC	NSC	NSC	-	5.8e-05	VUS	Marshall et al., 2015
10	c.8033A>C	p.(Asp2678Ala)	P	PoD	LB	NSC	NSC	NSC	-	-	VUS	Ozantürk et al., 2015
10	c.8036C>T	p.(Pro2679Leu)	DC	PrD	LB	NSC	NSC	NSC	-	-	VUS	Redin et al., 2012
10	c.8838C>G	p.(Asn2946Lys)	P	B	B	NSC	NSC	NSC	0.0046	0.0096	LB	Minton et al., 2006
10	c.8987T>G	p.(Val2996Gly)	DC	PrD	LB	NSC	NSC	NSC	-	-	VUS	Marshall et al., 2015
10	c.9541C>G	p.(Arg3181Gly)	P	B	LB	NSC	NSC	NSC	0.0004	0.000285	LB	Ozantürk et al., 2015
16	c.10499A>T	p.(Glu3500Val)	DC	PrD	LB	SC	NSC	NSC	-	-	VUS	Marshall et al., 2015
16	c.10513A>T	p.(Ser3505Cys)	P	PrD	LB	SC	NSC	NSC	-	-	VUS	Marshall et al., 2015
17	c.11663T>C	p.(Ile3888Thr)	P	B	LB	NSC	NSC	NSC	-	3.3e-05	VUS	Marshall et al., 2015
21	c.12365G>A	p.(Arg4122Gln, Arg4122Glnfs*2)	DC	PrD	LB	SC	SC	SC	0.0002	3.3e-05	LP	Marshall et al., 2015
Notes: ACMG, American College of Medical Genetics; B, Benign; DC, Disease causing; ExAC: Exome Aggregation Consortium; LB: Likely benign; LP: Likely pathogenic; P, Polymorphism; PoD, Possibly Damaging; PrD, Probably Damaging; SC, Splice site changed; NSC, No Splice site changed; VUS: Variant of uncertain significance.
