# Supplementary material for: A novel missense ALMS1 variant causes aberrant splicing identified in a cohort of patients with Alström syndrome
Source: Front Genet. 2023 Jan 4;13:1104420. doi: 10.3389/fgene.2022.1104420 (PMC9845408; doi:10.3389/fgene.2022.1104420)
Supplement: Supplementary file 3 [file Table1.XLSX]

## Sheet: Table S1
Table S1. ALMS1 primers to amplify genomic fragments of exon8, exon10 and exon16.
ALMS1	Physical position	Forward primer sequences (5'-3')	Reverse primer sequences (5′-3′)
Exon-8_1	73674957-73675791	ctcctttgatggctgtttcctta	AGAGTACTGTTGCTGTCCCA
Exon-8_2	73675576-73676257	TAACCGAAGAGCCTTTGGAA	CTGGGCTTTTCTCCAAGTGA
Exon-8_3	73676199-73676898	GGGACACCAGCTGTAACCTC	GTCCAGGGAAGGCTGAAACT
Exon-8_4	73676801-73677494	TTACCCACAGAGGGAGAAGC	AGCTGGTGTGCCAGTTGTCT
Exon-8_5	73677448-73678130	TTTCAGTTGCCTCTGAACCA	CTCTGGAAAGGCCTGTTTGT
Exon-8_6	73678065-73678761	GTAACCTCCCCTTCCAGCTC	CAGTCTTCTGGGCATCTGGT
Exon-8_7	73678743-73679393	AGTTCCACCTGTTCCTGGAC	AACATCTGGCAACTCCTGCT
Exon-8_8	73679294-73679989	GCCTGCTGACCAGAAGACTG	CTACCTGGCAATTCCTGTGG
Exon-8_9	73679882-73680581	TGTCCCTGAACTAACTGATGTGA	CGTGGAAGAGGGTTCTTTGA
Exon-8_10	73680500-73681280	CCTTGCCCGTTTCAGAGATA	tggctaagcttcctcaaaaca
Exon-10_1	73716718-73717405	ttggactacttcaaataagaacctg	TGATGAAGGGGAAGAGGTTT
Exon-10_2	73717316-73717981	GGAGCATCTGTGGGGGTATT	AGAAATGGGAGACGGAAGGT
Exon-10_3	73717916-73718752	GAAAACCATTCTCCCCTTCC	agccagacacaacctccact
Exon-16_1	73799238-73800040	gtcttttgtgcaggcagtga	AACCGCTTCTTTTTCTGAAGC
Exon-16_2	73799880-73800577	GTGGACCGACTTGATCGTTT	gccagatggaatctgtagcc
